# Supplementary material for: Omega-3 Source Matters: Comparative Lipid Signatures and Quantitative Distribution of EPA/DHA Across Marine Resources
Source: Mar Drugs. 2025 Dec 20;24(1):4. doi: 10.3390/md24010004 (PMC12843360; doi:10.3390/md24010004)
Supplement: Supplementary file 1 [file marinedrugs-24-00004-s001.zip]

Archive with 6 entries (4 files):
- marinedrugs-4003549-supplementary/
- marinedrugs-4003549-supplementary/Supplementary Material/
- marinedrugs-4003549-supplementary/Supplementary Material/Supplementary Material 2.pdf
- marinedrugs-4003549-supplementary/Supplementary Material/Supplementary material legends .pdf
- marinedrugs-4003549-supplementary/Supplementary Material/Supplementary_material_1.xlsx
- marinedrugs-4003549-supplementary/Supplementary Material/Supplementary_material_3.xlsx
