# Supplementary material for: Omega-3 Source Matters: Comparative Lipid Signatures and Quantitative Distribution of EPA/DHA Across Marine Resources
Source: Mar Drugs. 2025 Dec 20;24(1):4. doi: 10.3390/md24010004 (PMC12843360; doi:10.3390/md24010004)
Supplement: Supplementary file 1 [file marinedrugs-24-00004-s001.zip › marinedrugs-4003549-supplementary/Supplementary Material/Supplementary_material_1.xlsx]

## Sheet: Fatty Acid Content  mg g-1 
Fatty acid	Nannochloropsis sp. (1)	N. granulata	Nannochloropsis sp. (2)	N. gaditana	P. tricornutum (1)	P. tricornutum (2)	P. tricornutum (3)	I. galbana	Tetraselmis sp.	P. girans	N. shiloi	C. fusifromis	C. calcitrans	P. purpureum	Schizohytrium sp.	Fish oil capsule (A)	Fish oil capsule (B)	Fish oil capsule (C)	Krill oil capsule (A)	Krill oil capsule (B)	Krill oil capsule (C)	Algae oil capsule (A)	Algae oil capsule (B)	Algae oil capsule (C)	Engraulis encrasicolus	Clupea harengus	Salmo Salar	Sardina pilchardus
C8:0	0.67 ± 0.03	0.14 ± 0.01	0.1 ± 0.0	0.0 ± 0.0	0.0 ± 0.0	0.0 ± 0.0	0.0 ± 0.0	0.0 ± 0.0	0.0 ± 0.0	0.0 ± 0.0	0.0 ± 0.0	0.0 ± 0.0	0.0 ± 0.0	0,00 ± 0,00	0.0 ± 0.0	0.0 ± 0.0	1.19 ± 0.17	2.02 ± 1.4	0.0 ± 0.0	0.0 ± 0.0	0.0 ± 0.0	0.0 ± 0.0	0.0 ± 0.0	0.0 ± 0.0	0.0 ± 0.0	0.84 ± 0.05	0.0 ± 0.0	0.0 ± 0.0
C10:0	0.62 ± 0.02	0.68 ± 0.03	0.31 ± 0.01	0.0 ± 0.0	0.0 ± 0.0	0.0 ± 0.0	0.0 ± 0.0	0.0 ± 0.0	0.0 ± 0.0	0.0 ± 0.0	0.0 ± 0.0	0.0 ± 0.0	0.23 ± 0.02	0,00 ± 0,00	0.0 ± 0.0	0.0 ± 0.0	2.06 ± 0.44	2.44 ± 0.51	8.98 ± 0.95	8.39 ± 0.32	8.42 ± 0.13	10.83 ± 0.33	0.21 ± 0.01	2.22 ± 0.08	0.3 ± 0.02	0.57 ± 0.03	0.28 ± 0.03	0.1 ± 0.01
C12:0	1.27 ± 0.05	1.39 ± 0.06	0.99 ± 0.02	0.31 ± 0.19	0.41 ± 0.04	0.33 ± 0.1	0.29 ± 0.08	0.02 ± 0.0	0.42 ± 0.03	0.0 ± 0.0	0.0 ± 0.0	0.0 ± 0.0	0.0 ± 0.0	0,00 ± 0,00	0.0 ± 0.0	19.93 ± 0.39	8.61 ± 1.78	24.84 ± 4.38	17.39 ± 1.36	2.02 ± 0.08	2.03 ± 0.03	2.61 ± 0.08	0.99 ± 0.03	4.83 ± 0.18	6.69 ± 0.46	1.59 ± 0.09	0.37 ± 0.11	0.16 ± 0.02
C14:0	15.87 ± 2.74	3.79 ± 0.57	2.78 ± 0.17	8.79 ± 1.11	6.09 ± 1.29	6.96 ± 1.19	6.02 ± 0.54	19.64 ± 1.51	6.04 ± 0.4	0.85 ± 0.4	3.32 ± 0.22	10.63 ± 0.75	19.46 ± 2.1	0,57 ± 0,04	10.51 ± 0.31	69.12 ± 2.42	43.7 ± 4.33	69.47 ± 5.35	121.81 ± 5.37	88.5 ± 3.39	88.84 ± 1.37	14.92 ± 0.45	2.13 ± 0.07	3.72 ± 0.43	2.75 ± 0.19	8.04 ± 0.46	6.57 ± 0.99	5.64 ± 0.71
C14:1	0.4 ± 0.11	0.0 ± 0.0	0.0 ± 0.0	0.0 ± 0.0	0.0 ± 0.0	0.24 ± 0.01	0.21 ± 0.03	0.0 ± 0.0	0.0 ± 0.0	0.0 ± 0.0	0.0 ± 0.0	0.0 ± 0.0	0.0 ± 0.0	0,00 ± 0,00	0.0 ± 0.0	4.88 ± 0.24	5.11 ± 0.64	4.56 ± 0.07	0.0 ± 0.0	0.37 ± 0.01	0.38 ± 0.01	0.48 ± 0.01	2.13 ± 0.07	0.31 ± 0.01	0.0 ± 0.0	0.17 ± 0.01	0.38 ± 0.1	1.31 ± 0.17
C15:0	0.68 ± 0.03	2.95 ± 0.13	2.11 ± 0.05	0.0 ± 0.0	0.0 ± 0.0	4.91 ± 0.72	4.3 ± 0.78	0.82 ± 0.06	0.0 ± 0.0	0.0 ± 0.0	0.0 ± 0.0	0.5 ± 0.03	0.69 ± 0.07	0,00 ± 0,00	1.04 ± 0.03	1.06 ± 0.06	2.31 ± 1.89	1.64 ± 0.39	0.0 ± 0.0	3.52 ± 0.13	3.53 ± 0.05	4.54 ± 0.14	14.89 ± 0.52	0.59 ± 0.02	3.71 ± 0.26	0.31 ± 0.02	0.54 ± 0.04	0.23 ± 0.03
C16:0	45.35 ± 3.24	19.31 ± 2.0	25.97 ± 2.29	32.81 ± 3.62	25.66 ± 0.77	25.24 ± 2.06	21.96 ± 1.09	12.46 ± 1.53	17.05 ± 1.12	24.09 ± 1.73	16.77 ± 1.25	20.99 ± 1.3	11.84 ± 0.88	21,37 ± 2,77	172.8 ± 9.06	185.71 ± 7.4	214.78 ± 4.26	196.81 ± 27.26	168.52 ± 3.07	168.48 ± 8.44	160.28 ± 8.16	54.91 ± 1.67	90.62 ± 3.18	97.2 ± 2.03	28.78 ± 2.16	33.6 ± 3.78	36.74 ± 2.89	23.77 ± 3.01
C16:1	42.04 ± 2.13	21.15 ± 1.27	20.12 ± 1.5	6.23 ± 1.59	35.24 ± 3.17	21.78 ± 2.28	18.93 ± 1.18	6.95 ± 0.71	20.35 ± 1.34	9.85 ± 0.71	21.19 ± 1.58	14.69 ± 0.84	10.74 ± 1.47	13,33 ± 1,69	43.11 ± 14.0	68.3 ± 2.1	68.68 ± 7.97	62.91 ± 1.24	69.14 ± 3.22	76.37 ± 2.92	79.7 ± 5.59	19.15 ± 0.58	53.01 ± 1.74	41.94 ± 9.46	9.81 ± 0.83	9.42 ± 0.95	17.46 ± 1.33	4.33 ± 0.49
C16:2	1.55 ± 0.06	1.1 ± 0.05	0.78 ± 0.01	0.65 ± 0.09	2.03 ± 0.18	1.61 ± 0.46	1.41 ± 0.43	1.64 ± 0.13	0.43 ± 0.03	1.07 ± 0.08	3.03 ± 0.23	2.76 ± 0.16	7.2 ± 0.62	0,00 ± 0,00	0.0 ± 0.0	5.36 ± 0.61	5.85 ± 0.98	5.18 ± 0.1	8.42 ± 0.86	4.19 ± 0.16	4.21 ± 0.06	5.41 ± 0.16	5.53 ± 0.19	3.54 ± 0.67	5.19 ± 0.36	0.45 ± 0.03	0.53 ± 0.19	0.12 ± 0.01
C16:3	0.0 ± 0.0	0.0 ± 0.0	0.0 ± 0.0	0.0 ± 0.0	2.03 ± 0.18	0.26 ± 0.01	0.22 ± 0.03	0.67 ± 0.05	0.0 ± 0.0	0.0 ± 0.0	0.0 ± 0.0	0.4 ± 0.39	0.0 ± 0.0	0,00 ± 0,00	0.0 ± 0.0	1.82 ± 0.12	1.83 ± 0.53	1.96 ± 0.27	2.9 ± 0.36	5.39 ± 0.21	5.41 ± 0.08	6.96 ± 0.21	2.18 ± 0.08	2.97 ± 0.12	2.98 ± 0.21	0.15 ± 0.01	0.05 ± 0.07	0.04 ± 0.0
C17:0	0.0 ± 0.0	0.0 ± 0.0	0.0 ± 0.0	0.0 ± 0.0	0.0 ± 0.0	0.32 ± 0.08	0.27 ± 0.05	0.0 ± 0.0	0.0 ± 0.0	0.0 ± 0.0	0.0 ± 0.0	3.06 ± 0.14	0.0 ± 0.0	0,00 ± 0,00	0.0 ± 0.0	0.99 ± 0.06	1.04 ± 0.08	1.38 ± 0.39	1.49 ± 0.08	2.55 ± 0.1	2.56 ± 0.04	3.29 ± 0.1	0.0 ± 0.0	1.62 ± 0.06	4.94 ± 0.34	0.32 ± 0.02	0.67 ± 0.04	0.02 ± 0.0
C17:1	0.0 ± 0.0	0.0 ± 0.0	0.0 ± 0.0	0.0 ± 0.0	0.0 ± 0.0	0.0 ± 0.0	0.0 ± 0.0	0.0 ± 0.0	0.0 ± 0.0	0.0 ± 0.0	0.0 ± 0.0	0.0 ± 0.0	0.0 ± 0.0	0,00 ± 0,00	0.0 ± 0.0	0.0 ± 0.0	0.99 ± 0.27	0.9 ± 0.02	0.0 ± 0.0	0.0 ± 0.0	0.23 ± 0.0	0.0 ± 0.0	0.0 ± 0.0	0.0 ± 0.0	0.0 ± 0.0	0.7 ± 0.04	0.65 ± 0.12	0.0 ± 0.0
C18:0	0.04 ± 0.0	5.29 ± 0.45	5.92 ± 0.14	0.15 ± 0.16	10.69 ± 0.96	8.01 ± 1.24	6.94 ± 0.52	0.68 ± 0.05	0.0 ± 0.0	0.0 ± 0.0	0.0 ± 0.0	0.0 ± 0.0	0.17 ± 0.01	1,05 ± 0,22	2.91 ± 0.09	39.59 ± 1.02	29.53 ± 4.83	32.66 ± 5.29	41.48 ± 3.96	10.41 ± 0.4	10.45 ± 0.16	13.44 ± 0.41	9.15 ± 1.69	32.52 ± 1.29	7.18 ± 0.49	4.23 ± 0.24	11.56 ± 2.96	5.81 ± 0.74
C18:1 (n-9) trans	0.08 ± 0.02	0.0 ± 0.0	0.13 ± 0.23	0.0 ± 0.0	0.0 ± 0.0	1.72 ± 0.18	1.51 ± 0.25	0.0 ± 0.0	0.0 ± 0.0	0.0 ± 0.0	0.0 ± 0.0	0.0 ± 0.0	0.0 ± 0.0	0,00 ± 0,00	0.29 ± 0.01	0.0 ± 0.0	28.06 ± 3.09	34.44 ± 7.97	27.33 ± 1.87	10.03 ± 0.38	10.07 ± 0.16	3.92 ± 0.12	2.18 ± 0.08	3.63 ± 0.14	0.52 ± 0.04	8.68 ± 0.49	1.28 ± 0.06	1.75 ± 0.22
C18:1 (n-9) cis	0.79 ± 0.1	4.96 ± 0.4	3.8 ± 0.47	0.0 ± 0.0	0.0 ± 0.0	4.84 ± 0.32	4.24 ± 0.61	0.0 ± 0.0	0.0 ± 0.0	0.0 ± 0.0	0.0 ± 0.0	0.95 ± 0.05	0.86 ± 0.06	0,17 ± 0,06	1.98 ± 0.06	89.91 ± 1.07	81.5 ± 2.27	78.83 ± 4.85	49.91 ± 4.38	99.43 ± 3.81	56.78 ± 9.23	86.57 ± 2.63	63.9 ± 1.57	78.17 ± 3.47	8.9 ± 0.61	16.94 ± 0.96	10.19 ± 1.15	12.71 ± 1.61
C18:2 (n-6)	1.61 ± 0.06	1.88 ± 0.1	1.45 ± 0.1	4.51 ± 1.94	5.03 ± 0.45	3.12 ± 0.34	2.71 ± 0.16	3.29 ± 0.25	5.31 ± 0.35	2.15 ± 0.15	2.27 ± 0.18	1.37 ± 0.22	0.6 ± 0.06	3,26 ± 0,26	3.01 ± 0.09	8.96 ± 0.86	8.69 ± 0.78	8.11 ± 0.27	10.31 ± 1.0	15.42 ± 0.59	15.48 ± 0.24	56.04 ± 1.7	59.26 ± 2.34	73.8 ± 2.41	12.02 ± 0.83	6.28 ± 0.36	24.17 ± 0.96	0.23 ± 0.03
C18:3 (n-6)	0.0 ± 0.0	0.0 ± 0.0	0.25 ± 0.05	0.0 ± 0.0	0.0 ± 0.0	0.24 ± 0.03	0.21 ± 0.04	0.0 ± 0.0	0.0 ± 0.0	0.0 ± 0.0	0.0 ± 0.0	0.0 ± 0.0	0.0 ± 0.0	0,00 ± 0,00	0.0 ± 0.0	0.0 ± 0.0	2.04 ± 1.23	4.03 ± 1.91	3.53 ± 0.92	6.96 ± 0.27	6.99 ± 0.11	6.01 ± 3.72	2.38 ± 0.08	0.82 ± 0.03	1.18 ± 0.08	0.46 ± 0.03	0.52 ± 0.06	0.29 ± 0.04
C18:3 (n-3)	0.0 ± 0.0	0.56 ± 0.03	0.4 ± 0.01	0.0 ± 0.0	0.0 ± 0.0	0.28 ± 0.06	0.24 ± 0.06	0.0 ± 0.0	0.0 ± 0.0	1.12 ± 0.08	7.03 ± 0.54	6.78 ± 0.4	24.51 ± 2.06	0,00 ± 0,00	0.0 ± 0.0	11.01 ± 0.97	10.28 ± 0.16	10.53 ± 1.12	5.86 ± 0.2	0.9 ± 0.03	0.9 ± 0.01	170.69 ± 5.19	137.48 ± 1.03	101.0 ± 1.84	8.82 ± 0.61	2.3 ± 0.13	10.65 ± 0.79	2.78 ± 0.35
C18:4 (n-6)	0.0 ± 0.0	0.0 ± 0.0	0.14 ± 0.08	0.0 ± 0.0	0.0 ± 0.0	0.0 ± 0.0	0.0 ± 0.0	0.0 ± 0.0	0.0 ± 0.0	0.0 ± 0.0	0.0 ± 0.0	0.0 ± 0.0	0.0 ± 0.0	0,00 ± 0,00	0.0 ± 0.0	0.0 ± 0.0	6.59 ± 1.99	8.15 ± 1.92	3.78 ± 0.21	1.72 ± 0.07	1.73 ± 0.03	2.22 ± 0.07	2.38 ± 0.12	0.82 ± 0.03	2.73 ± 0.19	0.34 ± 0.02	0.71 ± 0.39	0.49 ± 0.06
C18:4 (n-3)	0.0 ± 0.0	0.03 ± 0.0	0.02 ± 0.0	0.0 ± 0.0	0.04 ± 0.0	0.0 ± 0.0	0.0 ± 0.0	6.69 ± 0.52	0.0 ± 0.0	1.32 ± 0.1	0.0 ± 0.0	0.0 ± 0.0	0.0 ± 0.0	0,00 ± 0,00	0.0 ± 0.0	12.12 ± 0.59	18.07 ± 2.08	15.54 ± 0.65	10.15 ± 0.55	20.22 ± 0.77	20.3 ± 0.31	2.08 ± 0.06	2.9 ± 0.16	2.97 ± 0.12	7.18 ± 0.49	1.18 ± 0.07	2.28 ± 0.1	1.18 ± 0.15
C20:0	0.0 ± 0.0	3.5 ± 0.16	2.5 ± 0.06	0.08 ± 0.07	0.0 ± 0.0	0.35 ± 0.09	0.3 ± 0.06	0.0 ± 0.0	0.0 ± 0.0	0.0 ± 0.01	0.0 ± 0.0	0.0 ± 0.0	0.0 ± 0.0	0,00 ± 0,00	0.0 ± 0.0	14.24 ± 1.38	15.74 ± 3.5	13.51 ± 0.59	0.0 ± 0.0	2.55 ± 0.1	2.56 ± 0.04	3.29 ± 0.1	1.99 ± 0.07	2.22 ± 0.09	5.21 ± 0.36	0.0 ± 0.0	1.14 ± 0.15	0.09 ± 0.01
C20:1 (n-9c)	0.0 ± 0.0	0.3 ± 0.01	0.21 ± 0.01	0.0 ± 0.01	0.0 ± 0.0	0.2 ± 0.11	0.17 ± 0.08	0.0 ± 0.0	0.0 ± 0.0	0.02 ± 0.01	0.0 ± 0.0	0.0 ± 0.0	0.0 ± 0.0	0,00 ± 0,00	1.04 ± 0.03	2.81 ± 0.39	1.99 ± 0.11	2.68 ± 0.77	10.09 ± 0.6	5.99 ± 0.23	6.01 ± 0.09	2.31 ± 0.07	1.05 ± 0.22	0.29 ± 0.01	2.73 ± 0.19	1.18 ± 0.07	7.53 ± 0.52	0.3 ± 0.04
C20:2 (n-6)	0.0 ± 0.0	0.48 ± 0.02	0.34 ± 0.01	0.01 ± 0.01	2.44 ± 0.22	0.21 ± 0.07	0.19 ± 0.07	0.0 ± 0.0	0.0 ± 0.0	0.03 ± 0.01	0.0 ± 0.0	0.0 ± 0.0	0.0 ± 0.0	0,00 ± 0,00	0.36 ± 0.07	5.16 ± 0.84	4.54 ± 0.99	3.78 ± 0.27	0.79 ± 0.3	3.07 ± 0.12	3.08 ± 0.05	0.0 ± 0.0	0.18 ± 0.01	0.31 ± 0.01	4.4 ± 0.3	2.52 ± 0.14	2.76 ± 0.4	0.09 ± 0.01
C20:3 (n-6)	0.0 ± 0.0	0.0 ± 0.0	0.0 ± 0.0	0.0 ± 0.0	0.0 ± 0.0	2.4 ± 0.5	2.12 ± 0.58	0.0 ± 0.0	0.0 ± 0.0	0.0 ± 0.0	0.0 ± 0.0	0.0 ± 0.0	0.0 ± 0.0	0,00 ± 0,00	0.07 ± 0.06	0.0 ± 0.0	0.94 ± 0.83	1.02 ± 0.16	1.76 ± 0.65	1.95 ± 0.07	1.95 ± 0.03	0.0 ± 0.0	1.37 ± 1.01	0.82 ± 0.03	0.0 ± 0.0	0.17 ± 0.01	0.21 ± 0.07	0.31 ± 0.04
C20:3 (n-3)	0.0 ± 0.0	0.0 ± 0.0	0.0 ± 0.0	0.01 ± 0.01	0.0 ± 0.0	0.0 ± 0.0	0.0 ± 0.0	0.0 ± 0.0	0.0 ± 0.0	0.01 ± 0.01	0.0 ± 0.0	0.0 ± 0.0	0.0 ± 0.0	0,00 ± 0,00	0.25 ± 0.05	4.13 ± 0.8	8.01 ± 3.04	5.82 ± 1.2	1.14 ± 0.3	1.5 ± 0.06	1.5 ± 0.02	0.0 ± 0.0	1.22 ± 0.9	2.97 ± 0.12	2.73 ± 0.19	0.0 ± 0.0	1.04 ± 0.2	0.0 ± 0.0
C20:4 (n-3)	0.0 ± 0.0	0.0 ± 0.0	0.0 ± 0.0	0.0 ± 0.0	0.0 ± 0.0	0.0 ± 0.0	0.0 ± 0.0	0.0 ± 0.0	0.0 ± 0.0	0.0 ± 0.0	0.0 ± 0.0	0.0 ± 0.0	0.0 ± 0.0	0,00 ± 0,00	0.09 ± 0.05	0.0 ± 0.0	7.56 ± 2.44	5.02 ± 1.55	1.24 ± 0.2	2.99 ± 0.11	3.01 ± 0.05	0.0 ± 0.0	0.0 ± 0.0	2.71 ± 0.11	0.0 ± 0.0	0.15 ± 0.01	0.05 ± 0.03	0.12 ± 0.01
C20:4 (n-6)	0.0 ± 0.0	0.0 ± 0.0	0.0 ± 0.0	4.51 ± 0.95	0.0 ± 0.0	5.16 ± 0.97	4.52 ± 0.98	0.0 ± 0.0	0.0 ± 0.0	1.4 ± 0.1	5.72 ± 0.46	17.42 ± 0.81	2.89 ± 0.23	27,75 ± 2,38	0.0 ± 0.0	26.13 ± 0.83	18.3 ± 0.94	17.76 ± 1.14	8.12 ± 1.28	2.99 ± 0.11	3.01 ± 0.05	0.0 ± 0.0	0.0 ± 0.0	0.0 ± 0.0	7.64 ± 0.53	1.18 ± 0.07	3.62 ± 0.49	2.5 ± 0.32
C20:5 (n-3)	41.24 ± 1.41	51.0 ± 2.25	30.35 ± 2.48	36.08 ± 2.59	18.09 ± 3.03	36.58 ± 2.2	31.85 ± 1.39	8.2 ± 1.01	29.68 ± 1.95	34.8 ± 2.5	14.57 ± 1.17	11.42 ± 0.5	32.25 ± 2.57	17,24 ± 1,03	18.31 ± 2.53	142.44 ± 5.83	176.49 ± 11.6	167.73 ± 8.0	91.22 ± 7.17	119.5 ± 5.56	120.04 ± 6.08	119.48 ± 3.64	112.34 ± 1.86	115.59 ± 4.24	14.23 ± 0.98	10.85 ± 0.66	9.37 ± 0.93	9.52 ± 0.52
C22:0	0.0 ± 0.0	0.0 ± 0.0	0.0 ± 0.0	0.0 ± 0.0	3.03 ± 0.27	0.13 ± 0.08	0.12 ± 0.07	0.0 ± 0.0	0.0 ± 0.0	0.0 ± 0.0	0.0 ± 0.0	0.56 ± 0.55	2.18 ± 0.82	0,00 ± 0,00	0.0 ± 0.0	0.0 ± 0.0	4.14 ± 0.99	3.99 ± 0.24	0.0 ± 0.0	1.72 ± 0.07	1.73 ± 0.03	2.22 ± 0.07	0.37 ± 0.01	0.08 ± 0.0	0.76 ± 0.05	0.0 ± 0.0	0.07 ± 0.07	0.23 ± 0.03
C22:1 (n-9c)	0.0 ± 0.0	0.0 ± 0.0	0.0 ± 0.0	0.0 ± 0.0	1.72 ± 0.15	0.99 ± 0.3	0.85 ± 0.21	0.0 ± 0.0	0.0 ± 0.0	0.0 ± 0.0	0.0 ± 0.0	0.0 ± 0.0	0.0 ± 0.0	0,00 ± 0,00	0.0 ± 0.0	5.7 ± 1.88	7.11 ± 1.14	6.37 ± 0.08	2.53 ± 0.52	0.0 ± 0.0	0.0 ± 0.0	0.0 ± 0.0	0.03 ± 0.03	0.0 ± 0.0	1.94 ± 0.13	0.0 ± 0.0	1.77 ± 0.02	0.0 ± 0.0
C22:4	0.0 ± 0.0	0.0 ± 0.0	0.0 ± 0.0	0.0 ± 0.0	0.0 ± 0.0	0.99 ± 0.18	0.86 ± 0.09	0.0 ± 0.0	0.0 ± 0.0	0.0 ± 0.0	0.0 ± 0.0	0.0 ± 0.0	0.0 ± 0.0	0,00 ± 0,00	0.0 ± 0.0	1.5 ± 0.46	1.35 ± 1.03	0.68 ± 0.47	0.0 ± 0.0	0.0 ± 0.0	0.0 ± 0.0	0.0 ± 0.0	0.0 ± 0.0	0.0 ± 0.0	1.01 ± 0.07	0.0 ± 0.0	0.14 ± 0.03	0.0 ± 0.0
C22:5 (n-6)	0.0 ± 0.0	0.0 ± 0.0	0.0 ± 0.0	0.0 ± 0.0	0.0 ± 0.0	1.16 ± 0.09	1.01 ± 0.13	0.0 ± 0.0	0.0 ± 0.0	0.0 ± 0.0	0.0 ± 0.0	0.0 ± 0.0	0.0 ± 0.0	0,00 ± 0,00	42.32 ± 1.26	0.0 ± 0.0	2.18 ± 2.2	1.33 ± 0.55	0.0 ± 0.0	0.0 ± 0.0	0.0 ± 0.0	0.0 ± 0.0	0.01 ± 0.01	0.0 ± 0.0	1.29 ± 0.44	0.46 ± 0.08	0.09 ± 0.15	0.31 ± 0.04
C22:5 (n-3)	0.0 ± 0.0	0.0 ± 0.0	0.0 ± 0.0	0.0 ± 0.0	0.0 ± 0.0	0.07 ± 0.12	0.06 ± 0.1	0.0 ± 0.0	0.0 ± 0.0	0.0 ± 0.0	0.0 ± 0.0	0.0 ± 0.0	0.0 ± 0.0	0,00 ± 0,00	11.32 ± 0.34	1.38 ± 0.5	28.4 ± 3.34	26.82 ± 1.15	1.41 ± 0.09	2.85 ± 0.11	2.86 ± 0.04	3.67 ± 0.11	3.66 ± 0.54	8.77 ± 0.1	11.18 ± 0.77	1.18 ± 0.07	3.86 ± 0.32	1.67 ± 0.21
C22:6 (n-3)	0.0 ± 0.0	0.0 ± 0.0	0.0 ± 0.0	0.0 ± 0.0	3.8 ± 0.75	3.85 ± 0.36	3.37 ± 0.48	14.63 ± 1.13	0.0 ± 0.0	9.08 ± 0.65	0.0 ± 0.0	0.56 ± 0.55	0.79 ± 0.06	0,00 ± 0,00	142.1 ± 9.54	94.27 ± 7.03	40.29 ± 4.1	42.34 ± 5.3	44.05 ± 3.6	77.87 ± 2.98	78.17 ± 1.21	178.82 ± 5.44	204.7 ± 1.27	259.1 ± 3.22	15.5 ± 2.05	15.11 ± 1.22	9.41 ± 1.73	25.02 ± 3.16
C24:0	0.0 ± 0.0	0.0 ± 0.0	0.0 ± 0.0	0.0 ± 0.0	0.0 ± 0.0	0.0 ± 0.0	0.0 ± 0.0	0.0 ± 0.0	0.0 ± 0.0	0.0 ± 0.0	0.0 ± 0.0	0.0 ± 0.0	0.0 ± 0.0	0,00 ± 0,00	0.0 ± 0.0	6.99 ± 0.77	3.54 ± 0.18	3.55 ± 0.32	0.0 ± 0.0	0.0 ± 0.0	0.0 ± 0.0	0.0 ± 0.0	0.04 ± 0.0	0.0 ± 0.0	0.52 ± 0.04	0.41 ± 0.02	0.1 ± 0.1	0.05 ± 0.01
C24:1	0.0 ± 0.0	0.0 ± 0.0	0.0 ± 0.0	0.0 ± 0.0	0.0 ± 0.0	0.0 ± 0.0	0.0 ± 0.0	0.0 ± 0.0	0.0 ± 0.0	0.0 ± 0.0	0.0 ± 0.0	0.0 ± 0.0	0.0 ± 0.0	0,00 ± 0,00	0.0 ± 0.0	2.5 ± 0.85	1.39 ± 0.28	1.83 ± 0.5	0.0 ± 0.0	0.0 ± 0.0	0.0 ± 0.0	0.0 ± 0.0	0.0 ± 0.0	0.0 ± 0.0	0.76 ± 0.05	0.27 ± 0.02	1.11 ± 0.19	0.7 ± 0.09
*Supplementary Material 1. (S1) Fatty acid (FA) composition of the examined sources as determined by gas chromatography–mass spectrometry (GC–MS). n-3, n-6, and n-9 denote omega-3, omega-6, and omega-9 fatty acids, respectively. Values represent the arithmetic mean ± standard deviation of triplicate measurements and are expressed as mg g⁻¹ dry weight (DW).
