# Supplementary material for: Omega-3 Source Matters: Comparative Lipid Signatures and Quantitative Distribution of EPA/DHA Across Marine Resources
Source: Mar Drugs. 2025 Dec 20;24(1):4. doi: 10.3390/md24010004 (PMC12843360; doi:10.3390/md24010004)
Supplement: Supplementary file 1 [file marinedrugs-24-00004-s001.zip › marinedrugs-4003549-supplementary/Supplementary Material/Supplementary_material_3.xlsx]

## Sheet: Glycerolipid content mg g-1
Glycerolipid class	Nannochloropsis sp. (1)	N. granulata	Nannochloropsis sp. (2)	N. gaditana	P. tricornutum (1)	P. tricornutum (2)	P. tricornutum (3)	I. galbana	Tetraselmis sp.	P. girans	N. shiloi	C. fusifromis	C. calcitrans	P. purpureum	Schizohytrium sp.	Algae oil capsule (A)	Algae oil capsule (B)	Algae oil capsule (C)	Krill oil capsule (A)	Krill oil capsule (B)	Krill oil capsule (C)	Fish oil capsule (A)	Fish oil capsule (B)	Fish oil capsule (C)	Engraulis encrasicolus	Clupea harengus	Salmo Salar	Sardina pilchardus
Phosphatidylcholine (PC)	8.73 ± 0.2	9.72 ± 0.24	11.95 ± 0.4	5.67 ± 0.29	12.57 ± 0.53	14.48 ± 0.60	11.23 ± 0.07	5.78 ± 0.39	3.64 ± 0.29	3,64 ± 0,29	3,98 ± 0,14	2,01 ± 0,14	5.16 ± 0.44	6.84 ± 0.27	34.66 ± 1.83	0.0 ± 0.0	0.0 ± 0.0	0.0 ± 0.0	228.7 ± 10.91	321.93 ± 4.9	330.45 ± 18.14	0.0 ± 0.0	0.0 ± 0.0	0.0 ± 0.0	25.25 ± 0.63	25.25 ± 1.10	13.16 ± 0.62	14.5 ± 0.49
Phosphatidylserine (PS)	4.85 ± 0.26	2.92 ± 0.07	5.08 ± 0.18	1.65 ± 0.07	3.8 ± 0.12	4.45 ± 0.1	4.03 ± 0.12	1.43 ± 0.1	1.24 ± 0.05	1,24 ± 0,05	1,78 ± 0,08	0,99 ± 0,04	2.58 ± 0.14	1.83 ± 0.15	1.42 ± 0.02	0.0 ± 0.0	0.0 ± 0.0	0.0 ± 0.0	6.9 ± 0.12	8.87 ± 0.35	8.21 ± 0.42	0.0 ± 0.0	0.0 ± 0.0	0.0 ± 0.0	1.06 ± 0.01	1.06 ± 0.01	1.7 ± 0.01	0.55 ± 0.01
Phosphatidylinositol (PI)	2.78 ± 0.04	1.54 ± 0.2	1.75 ± 0.04	2.41 ± 0.09	4.0 ± 0.03	2.14 ± 0.06	1.5 ± 0.02	1.54 ± 0.1	1.48 ± 0.07	1,48 ± 0,07	1,29 ± 0,04	1,13 ± 0,02	1.59 ± 0.04	0.69 ± 0.1	0.77 ± 0.02	0.0 ± 0.0	0.0 ± 0.0	0.0 ± 0.0	3.58 ± 0.2	3.87 ± 0.13	3.96 ± 0.17	0.0 ± 0.0	0.0 ± 0.0	0.0 ± 0.0	0.78 ± 0.02	0.78 ± 0.02	1.35 ± 0.07	1.11 ± 0.11
Phosphatidylethanolamine (PE)	2.46 ± 0.1	1.07 ± 0.15	1.32 ± 0.05	2.9 ± 0.12	2.85 ± 0.14	1.42 ± 0.02	0.86 ± 0.01	1.43 ± 0.1	1.51 ± 0.11	1,51 ± 0,11	2,82 ± 0,15	1,20 ± 0,02	1.05 ± 0.01	0.43 ± 0.05	12.07 ± 0.42	0.0 ± 0.0	0.0 ± 0.0	0.0 ± 0.0	25.83 ± 0.34	26.73 ± 1.70	23.33 ± 1.52	0.0 ± 0.0	0.0 ± 0.0	0.0 ± 0.0	5.92 ± 0.18	5.92 ± 0.18	7.44 ± 0.34	4.93 ± 0.33
Phosphatidylglycerol (PG)	19.01 ± 0.43	9.95 ± 0.98	12.49 ± 0.18	9.55 ± 0.15	18.93 ± 0.17	11.46 ± 0.21	12.27 ± 0.16	11.12 ± 0.75	7.11 ± 0.6	7,11 ± 0,60	12,82 ± 0,56	6,73 ± 0,28	13.27 ± 0.36	17.42 ± 0.84	0.23 ± 0.0	0.0 ± 0.0	0.0 ± 0.0	0.0 ± 0.0	0.03 ± 0.0	0.03 ± 0.0	0.03 ± 0.0	0.0 ± 0.0	0.0 ± 0.0	0.0 ± 0.0	0.01 ± 0.0	0.01 ± 0.0	0.0 ± 0.0	0.1 ± 0.0
Betaine lipid (BL)	8.88 ± 0.13	5.83 ± 0.22	11.86 ± 0.45	11.58 ± 0.18	10.73 ± 0.21	6.53 ± 0.21	4.58 ± 0.07	6.52 ± 0.44	5.89 ± 0.33	5,89 ± 0,33	5,27 ± 0,42	2,39 ± 0,13	8.27 ± 0.19	4.05 ± 0.33	0.0 ± 0.0	0.0 ± 0.0	0.0 ± 0.0	0.0 ± 0.0	0.0 ± 0.0	0.0 ± 0.0	0.0 ± 0.0	0.0 ± 0.0	0.0 ± 0.0	0.0 ± 0.0	0.0 ± 0.0	0.0 ± 0.0	0.0 ± 0.0	0.02 ± 0.0
Sulfoquinovosyldiacylglycerol (SQDG)	35.74 ± 0.46	16.22 ± 1.47	31.53 ± 0.96	15.9 ± 0.3	21.26 ± 0.33	33.57 ± 0.52	27.5 ± 0.43	12.42 ± 0.84	11.26 ± 0.29	11,26 ± 0,29	7,61 ± 0,31	9,77 ± 0,28	16.22 ± 0.5	19.72 ± 2.3	0.13 ± 0.1	0.0 ± 0.0	0.0 ± 0.0	0.0 ± 0.0	0.0 ± 0.0	0.0 ± 0.0	0.0 ± 0.0	0.0 ± 0.0	0.0 ± 0.0	0.0 ± 0.0	0.03 ± 0.0	0.03 ± 0.0	0.0 ± 0.0	0.19 ± 0.0
Digalactosyldiacylglycerol (DGDG)	26.98 ± 0.4	13.95 ± 1.03	28.94 ± 0.91	19.58 ± 0.16	24.08 ± 0.49	27.03 ± 0.83	15.96 ± 0.29	12.73 ± 0.86	19.75 ± 0.82	19,75 ± 0,82	12,53 ± 0,43	12,07 ± 0,20	18.46 ± 0.11	17.91 ± 1.98	0.2 ± 0.1	0.0 ± 0.0	0.0 ± 0.0	0.0 ± 0.0	0.0 ± 0.0	0.0 ± 0.0	0.0 ± 0.0	0.0 ± 0.0	0.0 ± 0.0	0.0 ± 0.0	0.15 ± 0.01	0.15 ± 0.01	0.0 ± 0.0	0.19 ± 0.0
Monogalactosyldiacylglycerol (MGDG)	37.29 ± 0.64	24.39 ± 1.05	34.48 ± 0.49	24.76 ± 1.37	23.77 ± 0.54	38.3 ± 1.09	32.85 ± 0.66	15.63 ± 1.07	16.64 ± 1.28	16,64 ± 1,28	22,24 ± 1,18	21,32 ± 1,07	24.53 ± 1.14	27.81 ± 0.71	0.41 ± 0.01	0.0 ± 0.0	0.0 ± 0.0	0.0 ± 0.0	0.0 ± 0.0	0.13 ± 0.01	0.14 ± 0.01	0.0 ± 0.0	0.0 ± 0.0	0.0 ± 0.0	0.18 ± 0.01	0.18 ± 0.01	0.0 ± 0.0	0.15 ± 0.0
Monoacylglycerol (MAG)	2.85 ± 0.03	3.45 ± 0.16	2.91 ± 0.19	2.4 ± 0.2	3.5 ± 0.14	2.88 ± 0.05	1.97 ± 0.03	3.68 ± 0.25	1.17 ± 0.04	1,17 ± 0,04	4,34 ± 0,17	8,20 ± 0,67	2.87 ± 0.13	0.75 ± 0.1	2.5 ± 0.05	2.09 ± 0.03	3.35 ± 0.05	3.12 ± 0.05	15.21 ± 0.17	15.22 ± 0.57	14.34 ± 0.23	24.18 ± 0.27	27.79 ± 0.21	19.34 ± 0.03	2.71 ± 0.01	2.71 ± 0.01	1.18 ± 0.01	0.33 ± 0.01
Diacylglycerol (DAG)	4.39 ± 0.1	1.92 ± 0.12	2.04 ± 0.04	1.3 ± 0.02	2.58 ± 0.08	1.44 ± 0.03	1.03 ± 0.01	1.2 ± 0.08	0.9 ± 0.03	0,90 ± 0,03	1,88 ± 0,06	1,36 ± 0,06	1.08 ± 0.03	0.7 ± 0.05	2.46 ± 0.03	3.1 ± 0.05	5.01 ± 0.11	4.61 ± 0.08	24.03 ± 0.38	24.17 ± 0.87	24.27 ± 0.54	30.84 ± 0.3	34.59 ± 0.35	27.12 ± 0.24	2.96 ± 0.03	2.96 ± 0.03	1.0 ± 0.02	0.42 ± 0.02
Triacylglycerol (TAG)	41.66 ± 0.16	36.24 ± 1.43	17.84 ± 0.74	23.64 ± 0.11	32.91 ± 0.96	30.23 ± 0.76	36.7 ± 0.9	29.65 ± 2.0	34.1 ± 1.71	34,10 ± 1,71	19,00 ± 0,66	39,76 ± 0,71	11.98 ± 0.55	31.77 ± 1.01	425.82 ± 12.9	764.23 ± 4.05	777.53 ± 0.36	850.70 ± 43.00	431.21 ± 24.02	418.93 ± 1.45	401.23 ± 22.59	756.52 ± 10.80	771.91 ± 4.45	817.94 ± 23.46	147.48 ± 1.75	147.48 ± 1.75	151.31 ± 9.72	88.89 ± 2.97
Free fatty acids (FFA)	3.31 ± 0.13	1.05 ± 0.04	1.71 ± 0.08	3.41 ± 0.13	2.65 ± 0.11	1.69 ± 0.02	1.08 ± 0.03	5.88 ± 0.45	4.99 ± 0.22	4,99 ± 0,22	2,31 ± 0,06	4,63 ± 0,06	2.29 ± 0.25	0.47 ± 0.06	9.06 ± 0.36	19.04 ± 0.3	22.59 ± 0.35	24.44 ± 0.51	53.01 ± 1.6	39.6 ± 0.76	39.58 ± 1.24	49.1 ± 0.05	55.05 ± 0.56	57.09 ± 0.11	6.98 ± 0.08	6.98 ± 0.08	2.26 ± 0.05	0.79 ± 0.02
Supplementary Material 3. (S3) Glycerolipid content of the examined omega-3 sources determined by high-performance thin-layer chromatography (HPTLC) coupled densitometry. Values represent the arithmetic mean ± standard deviation of triplicate measurements and are expressed as mg g⁻¹ dry weight (DW).
													0
